# Supplementary material for: Diagnosing Progression in Glioblastoma—Tackling a Neuro-Oncology Problem Using Artificial-Intelligence-Derived Volumetric Change over Time on Magnetic Resonance Imaging to Examine Progression-Free Survival in Glioblastoma
Source: Diagnostics (Basel). 2024 Jun 28;14(13):1374. doi: 10.3390/diagnostics14131374 (PMC11241823; doi:10.3390/diagnostics14131374)
Supplement: Supplementary file 1 [file diagnostics-14-01374-s001.zip]

Archive with 1 entries (1 files):
- diagnostics-3022368-supplementary.pdf
